# Supplementary material for: Using forensic analytics and machine learning to detect bribe payments in regime-switching environments: Evidence from the India demonetization
Source: PLoS One. 2022 Jun 9;17(6):e0268965. doi: 10.1371/journal.pone.0268965 (PMC9182657; doi:10.1371/journal.pone.0268965)
Supplement: S1 File — (ZIP) [file pone.0268965.s002.zip]

Archive with 2 entries (2 files):
- total_bribes.csv
- __MACOSX/._total_bribes.csv
