# Supplementary material for: Using forensic analytics and machine learning to detect bribe payments in regime-switching environments: Evidence from the India demonetization
Source: PLoS One. 2022 Jun 9;17(6):e0268965. doi: 10.1371/journal.pone.0268965 (PMC9182657; doi:10.1371/journal.pone.0268965)
Supplement: S1 File — (ZIP) [file pone.0268965.s002.zip › total_bribes.csv]

department	date	amount
Police	12/8/18	200
Transport	10/8/18	200
Police	9/8/18	100
Food and Drug Administration	9/8/18	6000
Electricity and Power Supply	8/8/18	150000
Urban Development Authorities	8/8/18	10000
Electricity and Power Supply	8/8/18	50000
Stamps and Registration	6/8/18	4200
Police	6/8/18	1000
Passport	6/8/18	500
Post Office	4/8/18	50
Customs, Excise and Service Tax	4/8/18	20000
Municipal Services	4/8/18	1800
Stamps and Registration	2/8/18	20000
Police	1/8/18	48000
Labour	31/7/18	100000
Education	31/7/18	400000
Police	31/7/18	600
Health and Family Welfare	28/7/18	1500
Police	28/7/18	300
Transport	25/7/18	500
Forest	23/7/18	500
Police	23/7/18	1500
Municipal Services	23/7/18	4000
Stamps and Registration	23/7/18	530
Health and Family Welfare	23/7/18	150
Post Office	21/7/18	100
Police	21/7/18	1000
Police	20/7/18	400
Stamps and Registration	20/7/18	2000
Police	19/7/18	100
Post Office	18/7/18	5000
Stamps and Registration	17/7/18	20000
Public Services	17/7/18	500
Stamps and Registration	16/7/18	90000
Police	15/7/18	500
Stamps and Registration	13/7/18	500
Revenue	11/7/18	2500
Electricity and Power Supply	10/7/18	250
Others	9/7/18	100000
Police	9/7/18	500
Passport	8/7/18	6000
Transport	8/7/18	800
Police	8/7/18	1000
Railways	7/7/18	700
Transport	7/7/18	25000
Transport	7/7/18	100000
Customs, Excise and Service Tax	5/7/18	901000
Police	4/7/18	1500
Police	4/7/18	2400
Stamps and Registration	4/7/18	5000
Passport	3/7/18	200
Stamps and Registration	3/7/18	15000
Education	3/7/18	44000
Police	3/7/18	200
Education	2/7/18	43000
Police	2/7/18	3000
Police	30/6/18	2000
Police	30/6/18	1000
Transport	29/6/18	300
Police	28/6/18	50
Railways	28/6/18	10000
Customs, Excise and Service Tax	27/6/18	10000
Customs, Excise and Service Tax	27/6/18	10000
Police	27/6/18	20000
Police	27/6/18	200
Passport	25/6/18	3000
Police	24/6/18	200
Health and Family Welfare	24/6/18	4000
Education	24/6/18	40000
Municipal Services	23/6/18	5000
Commercial Tax, Sales Tax, VAT	23/6/18	5000
Police	22/6/18	1000
Railways	21/6/18	1000
Passport	20/6/18	600
Municipal Services	20/6/18	800
Transport	20/6/18	200
Transport	20/6/18	3500
Municipal Services	18/6/18	200000
Police	16/6/18	600
Police	16/6/18	600
Passport	16/6/18	500
Post Office	16/6/18	100
Police	16/6/18	300
Stamps and Registration	15/6/18	3000
Police	14/6/18	600
Banking	14/6/18	10000
Electricity and Power Supply	14/6/18	65000
Urban Development Authorities	13/6/18	1000
Airports	13/6/18	1
Municipal Services	8/6/18	200000
Revenue	8/6/18	1000
Others	8/6/18	1000
Railways	6/6/18	250000
Police	6/6/18	150000
Electricity and Power Supply	6/6/18	4500
Police	6/6/18	450
Stamps and Registration	3/6/18	12000
Revenue	1/6/18	5000
Stamps and Registration	1/6/18	100
Urban Development Authorities	31/5/18	4000
Education	30/5/18	50000
Education	30/5/18	50000
Municipal Services	27/5/18	25000
Judiciary	26/5/18	500
Municipal Services	25/5/18	27000
Municipal Services	24/5/18	50
Airports	24/5/18	2000
Police	22/5/18	150
Urban Development Authorities	22/5/18	8000
Police	21/5/18	8500
Revenue	20/5/18	50000
Municipal Services	19/5/18	11000
Urban Development Authorities	18/5/18	25000
Passport	18/5/18	1000
Stamps and Registration	17/5/18	25000
Police	17/5/18	100
Others	17/5/18	3000
Police	17/5/18	300
Stamps and Registration	14/5/18	30000
Police	12/5/18	6000
Police	12/5/18	100
Police	11/5/18	200
Transport	10/5/18	100
Police	9/5/18	500
Police	8/5/18	1000
Education	7/5/18	2000
Passport	7/5/18	500
Passport	6/5/18	500
Transport	3/5/18	500
Police	2/5/18	2500
Revenue	1/5/18	500000
Municipal Services	30/4/18	8000
Police	30/4/18	700
Airports	29/4/18	100
	29/4/18	100
Passport	26/4/18	1000
Municipal Services	26/4/18	1000
Police	25/4/18	1000
Stamps and Registration	25/4/18	2000
Stamps and Registration	25/4/18	2000
Stamps and Registration	25/4/18	2000
Airports	24/4/18	4000
Police	24/4/18	100
Transport	24/4/18	35
Others	23/4/18	10000
Stamps and Registration	22/4/18	2000
Transport	21/4/18	2500
Municipal Services	21/4/18	2000
Transport	21/4/18	10
Police	21/4/18	1000
Stamps and Registration	19/4/18	800
Revenue	19/4/18	1000
Municipal Services	19/4/18	400
Municipal Services	19/4/18	2000
Post Office	19/4/18	500
Police	18/4/18	500
Municipal Services	17/4/18	1000
Electricity and Power Supply	16/4/18	1000
Airports	13/4/18	12000
Labour	13/4/18	6000
Municipal Services	12/4/18	50000
Police	11/4/18	180
Stamps and Registration	10/4/18	1000
Police	10/4/18	250000
Income Tax	10/4/18	25000
Police	9/4/18	100
Police	8/4/18	400
Police	6/4/18	10000
Police	6/4/18	550
Passport	5/4/18	200
Urban Development Authorities	4/4/18	2500
Police	1/4/18	1000
Others	31/3/18	200000
Public Sector Undertakings	29/3/18	500
Stamps and Registration	28/3/18	2000
Customs, Excise and Service Tax	28/3/18	100
Education	28/3/18	1000000
Food and Drug Administration	27/3/18	5000
Police	27/3/18	200
Police	26/3/18	300
Transport	25/3/18	100
Police	25/3/18	500
Others	24/3/18	100
Police	24/3/18	1000
Police	24/3/18	10000
Stamps and Registration	24/3/18	60000
Police	24/3/18	200
Police	23/3/18	200
Police	23/3/18	1000
Police	23/3/18	200
Stamps and Registration	23/3/18	35000
Stamps and Registration	23/3/18	35000
Stamps and Registration	23/3/18	32000
Stamps and Registration	23/3/18	32000
Police	23/3/18	500
Stamps and Registration	23/3/18	14000
Police	22/3/18	600
Police	22/3/18	600
Police	22/3/18	400
Police	22/3/18	400
Police	22/3/18	400
Police	22/3/18	100
Police	22/3/18	500
Police	22/3/18	500
Police	22/3/18	300
Police	22/3/18	300
Stamps and Registration	22/3/18	2500
Police	22/3/18	200
Police	22/3/18	300
Police	22/3/18	200
Stamps and Registration	22/3/18	22500
Police	22/3/18	1
Transport	22/3/18	125
Stamps and Registration	22/3/18	15000
Stamps and Registration	22/3/18	100
Police	22/3/18	500
Stamps and Registration	22/3/18	8800
Stamps and Registration	22/3/18	100
Transport	22/3/18	25000
Police	21/3/18	200
Stamps and Registration	21/3/18	25000
Police	21/3/18	500
Police	21/3/18	100
Police	21/3/18	500
Police	20/3/18	98
Stamps and Registration	20/3/18	5000
Stamps and Registration	20/3/18	16000
Police	20/3/18	300
Transport	20/3/18	5000
Police	19/3/18	7000
Police	19/3/18	1000
Customs, Excise and Service Tax	19/3/18	250
Police	19/3/18	2000
Police	18/3/18	500
Police	18/3/18	500
Police	17/3/18	500
Health and Family Welfare	17/3/18	200
Labour	17/3/18	5000
Commercial Tax, Sales Tax, VAT	17/3/18	40000
Police	17/3/18	100
Customs, Excise and Service Tax	17/3/18	25000
Police	16/3/18	700
Police	16/3/18	500
Electricity and Power Supply	14/3/18	150
Police	14/3/18	500
Police	14/3/18	15000
Police	14/3/18	2000
Stamps and Registration	14/3/18	10000
Police	13/3/18	120000
Police	13/3/18	100
Police	12/3/18	10
Police	12/3/18	10
Commercial Tax, Sales Tax, VAT	12/3/18	2000000
Police	12/3/18	567876
Police	11/3/18	500
Police	10/3/18	1800
Food, Civil Supplies and Consumer Affairs	10/3/18	3500
Railways	9/3/18	25000
Others	8/3/18	25000
Urban Development Authorities	8/3/18	25000
Urban Development Authorities	7/3/18	1500
Police	3/3/18	500
Airports	2/3/18	678
Public Works Department	1/3/18	5000
Commercial Tax, Sales Tax, VAT	1/3/18	150000
Transport	28/2/18	900
Transport	28/2/18	4000
Police	25/2/18	100
Police	24/2/18	2000
Police	23/2/18	200
Police	21/2/18	400
Stamps and Registration	21/2/18	150
Transport	20/2/18	100
Health and Family Welfare	19/2/18	200
Forest	19/2/18	3000
Transport	19/2/18	1000
Police	17/2/18	500
Police	15/2/18	2500
Police	13/2/18	200
Electricity and Power Supply	13/2/18	1500
Police	12/2/18	50
Revenue	10/2/18	25000
Revenue	10/2/18	20000
Police	9/2/18	2200
Passport	8/2/18	200
Police	7/2/18	500
Labour	7/2/18	10000
Stamps and Registration	5/2/18	5000
Airports	4/2/18	3000
Police	4/2/18	1000
Education	2/2/18	200000
Police	1/2/18	300
Police	1/2/18	500
Others	31/1/18	40000
Police	31/1/18	15000
Police	29/1/18	200
Food, Civil Supplies and Consumer Affairs	29/1/18	1000
Banking	28/1/18	10000
Police	28/1/18	200
Municipal Services	26/1/18	10000
Police	24/1/18	1000
Passport	23/1/18	1500
Police	23/1/18	500
Police	22/1/18	500
Transport	20/1/18	30
Stamps and Registration	20/1/18	18000
Police	19/1/18	70
Police	19/1/18	200000
Police	19/1/18	450
Transport	18/1/18	6400
Education	17/1/18	5000
Police	17/1/18	1000
Passport	16/1/18	300
Transport	16/1/18	200
Police	15/1/18	500
Police	14/1/18	1000
Water and Sewage	12/1/18	10000
Transport	12/1/18	1500
Stamps and Registration	12/1/18	18000
Police	12/1/18	1000
Food and Drug Administration	12/1/18	25000
Passport	12/1/18	6000
Municipal Services	11/1/18	200000
Transport	11/1/18	500
Police	10/1/18	3000
Police	9/1/18	700
Passport	8/1/18	400
Police	8/1/18	400
Police	7/1/18	200
Police	7/1/18	60000
Transport	5/1/18	5000
Police	5/1/18	300
Others	4/1/18	35000
Municipal Services	3/1/18	500
Others	2/1/18	100000
Education	31/12/17	500000
Police	31/12/17	200
Municipal Services	28/12/17	500
Municipal Services	28/12/17	8000
Police	27/12/17	10000
Police	27/12/17	1000
Police	26/12/17	600
Customs, Excise and Service Tax	26/12/17	13053
Passport	26/12/17	1000
Police	25/12/17	800
Municipal Services	25/12/17	16000
Police	24/12/17	500
Urban Development Authorities	23/12/17	5000
Police	23/12/17	200
Municipal Services	23/12/17	2000
Electricity and Power Supply	22/12/17	4000
Police	22/12/17	3000
Police	22/12/17	500
Police	21/12/17	2000
Labour	19/12/17	1500
Banking	19/12/17	50000
Electricity and Power Supply	19/12/17	1000
Banking	18/12/17	2000
Electricity and Power Supply	16/12/17	35000
Municipal Services	16/12/17	15000
Stamps and Registration	16/12/17	15000
Police	15/12/17	500
Municipal Services	15/12/17	50000
Municipal Services	15/12/17	250
Police	15/12/17	80
Police	14/12/17	750
Health and Family Welfare	14/12/17	200
Stamps and Registration	13/12/17	15000
Municipal Services	12/12/17	500
Stamps and Registration	10/12/17	9000
Transport	9/12/17	200
Labour	8/12/17	28000
Police	4/12/17	1000
Transport	3/12/17	100
Police	1/12/17	400
Education	29/11/17	5000
Railways	28/11/17	500
Commercial Tax, Sales Tax, VAT	27/11/17	20000
Commercial Tax, Sales Tax, VAT	25/11/17	3000
Municipal Services	25/11/17	8500
Municipal Services	25/11/17	100
Police	24/11/17	1000
Passport	21/11/17	700
Stamps and Registration	20/11/17	3500
Airports	20/11/17	7000
Transport	20/11/17	300
Transport	19/11/17	100
Police	19/11/17	6000
Police	16/11/17	100
Electricity and Power Supply	16/11/17	50000
Income Tax	15/11/17	100000
Municipal Services	14/11/17	800
Police	12/11/17	500
Police	10/11/17	1000
Police	10/11/17	1000
Police	7/11/17	300
Others	3/11/17	300000
Police	3/11/17	10000
Urban Development Authorities	3/11/17	12000
Passport	3/11/17	800
Police	2/11/17	1000
Passport	1/11/17	200
Stamps and Registration	1/11/17	500
Police	1/11/17	500
Pension	31/10/17	2000
Police	30/10/17	200
Banking	30/10/17	16000
Municipal Services	26/10/17	80000
Municipal Services	26/10/17	70000
Police	26/10/17	1000
Police	26/10/17	17000
Municipal Services	26/10/17	21000
Police	22/10/17	1000
Transport	21/10/17	300
Passport	21/10/17	300
Police	18/10/17	500
Stamps and Registration	16/10/17	3000
Commercial Tax, Sales Tax, VAT	16/10/17	100000
Others	16/10/17	50000
Labour	16/10/17	15000
Labour	16/10/17	15000
Police	15/10/17	500
Passport	13/10/17	500
Stamps and Registration	12/10/17	15000
Police	11/10/17	200
Airports	9/10/17	200000
Police	9/10/17	10000
Income Tax	8/10/17	30000
Stamps and Registration	7/10/17	14000
Police	7/10/17	5000
Municipal Services	6/10/17	50
Police	5/10/17	300
Transport	5/10/17	2500
Revenue	5/10/17	4000
Revenue	5/10/17	4000
Passport	4/10/17	500
Municipal Services	4/10/17	20000
Stamps and Registration	2/10/17	8000
Electricity and Power Supply	30/9/17	12000
Police	29/9/17	200
Police	27/9/17	50
Police	26/9/17	500
Municipal Services	26/9/17	300
Police	25/9/17	500
Electricity and Power Supply	24/9/17	500
Police	23/9/17	1300
Education	22/9/17	52000
Water and Sewage	22/9/17	50000
Municipal Services	21/9/17	500
Electricity and Power Supply	21/9/17	7000
Municipal Services	18/9/17	25000
Stamps and Registration	17/9/17	12000
Revenue	15/9/17	200
Banking	14/9/17	1000000
Police	13/9/17	700
Police	12/9/17	500
Others	11/9/17	120
Stamps and Registration	11/9/17	20000
Stamps and Registration	10/9/17	20000
Airports	10/9/17	5000
Municipal Services	10/9/17	20000
Revenue	10/9/17	2500
Police	8/9/17	3000
Revenue	8/9/17	10000
Electricity and Power Supply	7/9/17	10000
Police	7/9/17	100
Police	5/9/17	1500
Passport	5/9/17	700
Transport	5/9/17	120
Urban Development Authorities	5/9/17	400
Police	5/9/17	500
Transport	5/9/17	2000
Food, Civil Supplies and Consumer Affairs	4/9/17	50000
Airports	4/9/17	100
Police	3/9/17	500
Transport	3/9/17	10000
Police	2/9/17	1000
Passport	2/9/17	1500
Education	1/9/17	100000
Passport	31/8/17	2000
Police	31/8/17	500
Banking	30/8/17	50000
Others	30/8/17	5000
Electricity and Power Supply	30/8/17	1500
Revenue	30/8/17	12000
Stamps and Registration	30/8/17	35000
Stamps and Registration	30/8/17	2000
Stamps and Registration	29/8/17	150
Stamps and Registration	29/8/17	2000
Stamps and Registration	29/8/17	20000
Police	29/8/17	6000
Urban Development Authorities	25/8/17	500
Revenue	24/8/17	500
Police	24/8/17	1000
Revenue	22/8/17	5000
Stamps and Registration	22/8/17	30000
Commercial Tax, Sales Tax, VAT	22/8/17	1500
Police	21/8/17	100
Revenue	20/8/17	50
Customs, Excise and Service Tax	18/8/17	200
Electricity and Power Supply	18/8/17	54000
Public Services	18/8/17	1000
Commercial Tax, Sales Tax, VAT	17/8/17	5000
Transport	17/8/17	3000
Police	16/8/17	500
Electricity and Power Supply	16/8/17	100000
Commercial Tax, Sales Tax, VAT	15/8/17	2000
Railways	14/8/17	1200
Police	14/8/17	500
Police	12/8/17	300
Transport	12/8/17	200
Income Tax	11/8/17	10000
Health and Family Welfare	10/8/17	1000000
Police	10/8/17	100
Transport	8/8/17	3000
Stamps and Registration	8/8/17	8000
Municipal Services	8/8/17	20000
Others	7/8/17	500
Health and Family Welfare	7/8/17	3500
Airports	5/8/17	1000
Passport	4/8/17	500
Passport	4/8/17	500
Forest	4/8/17	3000
Forest	4/8/17	3000
Transport	4/8/17	2000
Transport	4/8/17	2000
Customs, Excise and Service Tax	1/8/17	3000
Railways	1/8/17	650
Revenue	31/7/17	123000
Stamps and Registration	31/7/17	3500
Stamps and Registration	29/7/17	1000
Municipal Services	29/7/17	4000
Municipal Services	29/7/17	3500
Education	29/7/17	5000
Passport	27/7/17	2000
Police	27/7/17	2000
Police	25/7/17	214000
Police	22/7/17	500
Municipal Services	20/7/17	2000
Police	20/7/17	800
Urban Development Authorities	19/7/17	5000
Public Sector Undertakings	17/7/17	800
Municipal Services	17/7/17	500
Police	16/7/17	500
Passport	15/7/17	1000
Transport	12/7/17	100
Transport	12/7/17	100
Police	12/7/17	1500
Railways	12/7/17	550
Police	12/7/17	200
Bureau of Immigration	11/7/17	2000
Transport	8/7/17	300
Revenue	8/7/17	36000
Transport	7/7/17	2500
Municipal Services	6/7/17	1500
Commercial Tax, Sales Tax, VAT	5/7/17	10000
Police	5/7/17	500
	4/7/17	15000
Municipal Services	4/7/17	150
Railways	3/7/17	300
Passport	3/7/17	1000
Airports	3/7/17	11000
Pension	2/7/17	100
Banking	2/7/17	10000
Stamps and Registration	1/7/17	5000
Passport	29/6/17	1000
Police	29/6/17	250
Police	28/6/17	250
Revenue	26/6/17	13000
Passport	24/6/17	50
Electricity and Power Supply	24/6/17	750
Police	23/6/17	1000
Passport	21/6/17	1000
Stamps and Registration	21/6/17	10000
Police	21/6/17	400
Education	21/6/17	3000
Police	18/6/17	500
Police	18/6/17	500
Transport	17/6/17	2000
Municipal Services	15/6/17	14000
Food, Civil Supplies and Consumer Affairs	14/6/17	40
Forest	14/6/17	250
Stamps and Registration	14/6/17	8000
Stamps and Registration	13/6/17	300
Police	13/6/17	800
Police	13/6/17	800
Others	12/6/17	200000
Police	12/6/17	500
Municipal Services	12/6/17	5000
Passport	10/6/17	100
Urban Development Authorities	10/6/17	20000
Police	9/6/17	1000
Police	8/6/17	12000
Police	8/6/17	12000
Passport	7/6/17	500
Police	6/6/17	500
Urban Development Authorities	6/6/17	20000
Others	5/6/17	8000
Post Office	5/6/17	50
Others	4/6/17	20000
Police	3/6/17	2000
Others	1/6/17	80
Electricity and Power Supply	30/5/17	700
Municipal Services	30/5/17	10000
Stamps and Registration	30/5/17	300
Revenue	29/5/17	300
Passport	29/5/17	300
Stamps and Registration	29/5/17	1000
Transport	29/5/17	1500
Electricity and Power Supply	28/5/17	500
Police	28/5/17	1500
Police	26/5/17	200
Police	25/5/17	800
Revenue	25/5/17	145000
Electricity and Power Supply	22/5/17	800000
Transport	20/5/17	1500
Stamps and Registration	20/5/17	4000
Police	19/5/17	200
Commercial Tax, Sales Tax, VAT	17/5/17	5000
Police	17/5/17	300
Police	16/5/17	100
Transport	14/5/17	100
Pension	12/5/17	2000
Passport	11/5/17	1500
Stamps and Registration	11/5/17	1000
Police	11/5/17	100
Water and Sewage	11/5/17	10000
Banking	10/5/17	50
Banking	10/5/17	10000
Police	9/5/17	400
Transport	8/5/17	100
Police	7/5/17	1000
Passport	6/5/17	500
Health and Family Welfare	5/5/17	100
Health and Family Welfare	5/5/17	20
Stamps and Registration	3/5/17	500
Health and Family Welfare	3/5/17	10000
Transport	3/5/17	2500
Police	3/5/17	4000
Transport	1/5/17	1000
Commercial Tax, Sales Tax, VAT	29/4/17	2000
Commercial Tax, Sales Tax, VAT	29/4/17	60000
Commercial Tax, Sales Tax, VAT	29/4/17	30000
Customs, Excise and Service Tax	29/4/17	4000
Stamps and Registration	28/4/17	1100000
Electricity and Power Supply	28/4/17	200
Stamps and Registration	27/4/17	1100
Transport	27/4/17	1600
Municipal Services	26/4/17	100
Municipal Services	26/4/17	1500
Others	25/4/17	500
Police	25/4/17	1000
Police	25/4/17	1500
Municipal Services	24/4/17	600
Transport	24/4/17	300
Transport	22/4/17	2200
Stamps and Registration	22/4/17	20000
Commercial Tax, Sales Tax, VAT	21/4/17	20000
Others	21/4/17	2500
Police	20/4/17	500
Revenue	20/4/17	500
Police	20/4/17	400
Railways	20/4/17	50
Commercial Tax, Sales Tax, VAT	20/4/17	10000
Passport	17/4/17	1000
Stamps and Registration	17/4/17	700
Post Office	15/4/17	100
Police	14/4/17	25000
Police	12/4/17	3000
Municipal Services	12/4/17	21000
Judiciary	11/4/17	500
Police	9/4/17	50
Passport	8/4/17	3000
Post Office	7/4/17	15000
Transport	7/4/17	100
Police	7/4/17	4000
Passport	7/4/17	700
Stamps and Registration	6/4/17	2000
Police	6/4/17	800
Transport	5/4/17	300
Police	4/4/17	3000
Police	4/4/17	200
Police	4/4/17	500
Health and Family Welfare	4/4/17	10000
Police	3/4/17	10000
Police	2/4/17	500
Customs, Excise and Service Tax	1/4/17	3000
Education	1/4/17	1000
Police	1/4/17	200
Passport	31/3/17	1000
Public Services	30/3/17	20000
Police	30/3/17	2500
Passport	30/3/17	500
Food and Drug Administration	30/3/17	5000
Income Tax	29/3/17	2000
Commercial Tax, Sales Tax, VAT	28/3/17	12000
Police	28/3/17	700
Post Office	28/3/17	7500
Police	27/3/17	1000
Stamps and Registration	27/3/17	33000
Police	25/3/17	200
Airports	25/3/17	100
Others	24/3/17	1500
Police	24/3/17	200
Municipal Services	23/3/17	47000
Police	23/3/17	400
Passport	21/3/17	200
Others	20/3/17	2000
Transport	20/3/17	100
Revenue	19/3/17	800
Passport	18/3/17	500
Police	18/3/17	200
Telecom Services	17/3/17	500
Municipal Services	17/3/17	5000
Police	17/3/17	300
Stamps and Registration	17/3/17	45
Police	15/3/17	200000
Commercial Tax, Sales Tax, VAT	14/3/17	2000
Police	14/3/17	100
Telecom Services	14/3/17	50
Commercial Tax, Sales Tax, VAT	14/3/17	50000
Customs, Excise and Service Tax	13/3/17	50000
Others	13/3/17	150
Airports	11/3/17	200000
Police	11/3/17	100000
Stamps and Registration	10/3/17	10000
Income Tax	9/3/17	116
Others	9/3/17	3700
Police	9/3/17	600
Others	8/3/17	85000
Commercial Tax, Sales Tax, VAT	8/3/17	1500
Transport	7/3/17	100
Police	7/3/17	3500
Health and Family Welfare	7/3/17	18000
Health and Family Welfare	7/3/17	18000
Food, Civil Supplies and Consumer Affairs	6/3/17	400
Stamps and Registration	5/3/17	1400
Judiciary	5/3/17	15000
Police	4/3/17	1500
Police	3/3/17	750
Labour	2/3/17	1400
Police	2/3/17	1000
Police	2/3/17	500
Education	1/3/17	210
Passport	1/3/17	500
Police	1/3/17	500
Passport	1/3/17	1000
Police	1/3/17	8000
Police	28/2/17	500
Banking	28/2/17	1000
Police	28/2/17	1000
	28/2/17	1000
Income Tax	27/2/17	2000
Public Works Department	26/2/17	24600
Public Works Department	26/2/17	150
Police	26/2/17	600
Municipal Services	26/2/17	4000
Stamps and Registration	25/2/17	2000
Education	25/2/17	6500
Food, Civil Supplies and Consumer Affairs	24/2/17	40
Stamps and Registration	22/2/17	24000
Police	22/2/17	2000
Customs, Excise and Service Tax	22/2/17	2000
Stamps and Registration	21/2/17	20000
Transport	21/2/17	200
Health and Family Welfare	21/2/17	1000
Water and Sewage	20/2/17	3000
Water and Sewage	20/2/17	10000
Airports	20/2/17	3700
Transport	19/2/17	3500
Passport	17/2/17	100
Labour	16/2/17	4000
Police	16/2/17	500
Municipal Services	15/2/17	8000
Municipal Services	14/2/17	500
Food, Civil Supplies and Consumer Affairs	14/2/17	2500
Food, Civil Supplies and Consumer Affairs	14/2/17	2500
Food, Civil Supplies and Consumer Affairs	14/2/17	2500
Electricity and Power Supply	14/2/17	100
Banking	13/2/17	172
Police	13/2/17	500
Others	12/2/17	200
Police	12/2/17	200
Electricity and Power Supply	11/2/17	10000
Police	10/2/17	200
Passport	9/2/17	1000
Public Works Department	8/2/17	200
Municipal Services	8/2/17	1000
Transport	8/2/17	3500
Stamps and Registration	8/2/17	800
Income Tax	8/2/17	5000
Police	7/2/17	600
Public Services	6/2/17	30
Education	6/2/17	100
Police	5/2/17	20000
Public Services	4/2/17	200
Police	4/2/17	300
Commercial Tax, Sales Tax, VAT	4/2/17	5000
Public Services	3/2/17	50000
Municipal Services	3/2/17	100
Stamps and Registration	3/2/17	100000
Others	3/2/17	100
Education	2/2/17	15000
Others	2/2/17	500
Passport	2/2/17	1000
Stamps and Registration	1/2/17	15000
Others	31/1/17	200
Transport	31/1/17	10
Police	30/1/17	1000
Passport	30/1/17	3000
Municipal Services	30/1/17	5500
Transport	29/1/17	500
Stamps and Registration	28/1/17	2000
Municipal Services	28/1/17	13000
Police	27/1/17	2000
Post Office	25/1/17	300
Others	25/1/17	3000
Commercial Tax, Sales Tax, VAT	24/1/17	35000
Railways	23/1/17	250
Others	23/1/17	10
Police	22/1/17	600
Police	22/1/17	20000
Police	22/1/17	100
Municipal Services	19/1/17	50000
Police	19/1/17	5000
Railways	18/1/17	500
Police	18/1/17	100
Police	18/1/17	100
Passport	17/1/17	500
Police	17/1/17	600
Passport	17/1/17	500
Passport	16/1/17	800
Revenue	16/1/17	85000
Banking	15/1/17	50000
Police	15/1/17	420
Public Services	14/1/17	200
Police	14/1/17	900
Commercial Tax, Sales Tax, VAT	13/1/17	20
Police	13/1/17	500
Stamps and Registration	12/1/17	20000
Others	12/1/17	150
Stamps and Registration	12/1/17	10000
Passport	12/1/17	1500
Police	12/1/17	750000
Others	12/1/17	100
Municipal Services	12/1/17	500
Others	11/1/17	150
Police	10/1/17	350
Water and Sewage	10/1/17	1500
Transport	10/1/17	3500
Municipal Services	9/1/17	100
Police	9/1/17	200
Passport	8/1/17	1000
Municipal Services	8/1/17	50000
Passport	8/1/17	1000
Police	8/1/17	1000
Others	8/1/17	6500
Police	7/1/17	500
Others	7/1/17	20
Commercial Tax, Sales Tax, VAT	7/1/17	500
Police	6/1/17	100
Commercial Tax, Sales Tax, VAT	6/1/17	6000
Commercial Tax, Sales Tax, VAT	6/1/17	1700
Transport	6/1/17	30
Commercial Tax, Sales Tax, VAT	5/1/17	15000
Municipal Services	5/1/17	300
Food, Civil Supplies and Consumer Affairs	5/1/17	100000
Others	5/1/17	100
Health and Family Welfare	4/1/17	1000
Electricity and Power Supply	4/1/17	3000
Urban Development Authorities	4/1/17	5000
Stamps and Registration	3/1/17	20000
Passport	3/1/17	2500
Stamps and Registration	3/1/17	1000
Stamps and Registration	3/1/17	1000
Police	3/1/17	2500
Police	2/1/17	500
Police	2/1/17	500
Stamps and Registration	1/1/17	800
Police	1/1/17	200
Police	1/1/17	200
Stamps and Registration	1/1/17	2500
Transport	31/12/16	200
Municipal Services	31/12/16	34000
Judiciary	31/12/16	200
Stamps and Registration	30/12/16	700
Police	30/12/16	7000
Income Tax	29/12/16	100000
Municipal Services	29/12/16	100
Commercial Tax, Sales Tax, VAT	29/12/16	5000
Police	29/12/16	300
Electricity and Power Supply	28/12/16	12000
Stamps and Registration	28/12/16	1000
Stamps and Registration	27/12/16	500
Police	27/12/16	200
Police	27/12/16	400
Stamps and Registration	26/12/16	1000
Electricity and Power Supply	26/12/16	500
Customs, Excise and Service Tax	26/12/16	100000
Electricity and Power Supply	26/12/16	2000
Transport	25/12/16	25
Police	25/12/16	90000
Municipal Services	25/12/16	15000
Railways	25/12/16	100
Police	25/12/16	200
Police	25/12/16	200
Police	24/12/16	100
Police	24/12/16	5000
Police	23/12/16	800
Police	23/12/16	500
Commercial Tax, Sales Tax, VAT	23/12/16	1100
Post Office	22/12/16	50
Police	22/12/16	300
Municipal Services	21/12/16	5000
Water and Sewage	21/12/16	6000
Others	20/12/16	100
Customs, Excise and Service Tax	20/12/16	32000
Police	20/12/16	1000
Electricity and Power Supply	20/12/16	4500
Police	20/12/16	1100
Police	19/12/16	1500
Electricity and Power Supply	19/12/16	100000
Police	18/12/16	1000
Education	17/12/16	27000
Education	17/12/16	27000
Municipal Services	17/12/16	120
Passport	16/12/16	400
Labour	16/12/16	200000
Stamps and Registration	15/12/16	900
Railways	15/12/16	200
Airports	15/12/16	7400
Commercial Tax, Sales Tax, VAT	14/12/16	80000
Water and Sewage	14/12/16	2000
Police	14/12/16	5000
Others	14/12/16	100
Stamps and Registration	13/12/16	30000
Stamps and Registration	13/12/16	15000
Banking	13/12/16	100000
Police	12/12/16	350
Commercial Tax, Sales Tax, VAT	12/12/16	2000
Police	10/12/16	3000
Stamps and Registration	10/12/16	20000
Electricity and Power Supply	10/12/16	3000
Passport	10/12/16	500
Police	9/12/16	100
Passport	9/12/16	300
Customs, Excise and Service Tax	9/12/16	50000
Others	9/12/16	10000
Electricity and Power Supply	9/12/16	1000
Food and Drug Administration	9/12/16	5000
Social Welfare	8/12/16	12000
	8/12/16	5000
Municipal Services	8/12/16	5
Municipal Services	8/12/16	90
Stamps and Registration	8/12/16	10000
Passport	8/12/16	1000
Others	8/12/16	100
Police	7/12/16	2000
Others	7/12/16	1600
Education	7/12/16	25000
Stamps and Registration	6/12/16	15000
Police	6/12/16	4500
Police	6/12/16	200
Education	6/12/16	200000
Food, Civil Supplies and Consumer Affairs	4/12/16	35000
Railways	3/12/16	1000
Public Sector Undertakings	3/12/16	1200
Police	3/12/16	1000
Commercial Tax, Sales Tax, VAT	2/12/16	10000
Others	2/12/16	100
Urban Development Authorities	2/12/16	2500
Income Tax	2/12/16	45000
Public Services	1/12/16	500
Passport	1/12/16	1500
Public Services	1/12/16	3000
Revenue	1/12/16	300000
Income Tax	1/12/16	5000
Customs, Excise and Service Tax	30/11/16	5000
Public Sector Undertakings	30/11/16	150
Transport	30/11/16	4500
Police	30/11/16	500
Health and Family Welfare	29/11/16	400
Passport	29/11/16	650
Others	28/11/16	50
Labour	28/11/16	1200
Passport	28/11/16	300
Others	28/11/16	500
Police	27/11/16	500
Commercial Tax, Sales Tax, VAT	26/11/16	1000
Police	26/11/16	200
Police	26/11/16	200
Police	25/11/16	2000
Education	25/11/16	25000
Transport	24/11/16	1200
Public Sector Undertakings	24/11/16	70000
Urban Development Authorities	23/11/16	1000000
Banking	23/11/16	10000
Public Sector Undertakings	22/11/16	150000
Labour	22/11/16	100
Transport	22/11/16	1600
Others	22/11/16	100000
Others	22/11/16	60000
	21/11/16	700
Police	21/11/16	200
Police	21/11/16	100
Police	21/11/16	1000
Stamps and Registration	21/11/16	10000
Municipal Services	21/11/16	45000
Police	20/11/16	100
Transport	3/10/15	300
Transport	3/10/15	500
Police	3/10/15	1000
Customs, Excise and Service Tax	3/10/15	500
Customs, Excise and Service Tax	3/10/15	600
Revenue	3/10/15	1000
Police	3/10/15	500
Transport	3/10/15	500
Customs, Excise and Service Tax	3/10/15	500
Municipal Services	3/10/15	400
Municipal Services	3/10/15	500
Transport	3/10/15	500
Commercial Tax, Sales Tax, VAT	3/10/15	1000
Transport	3/10/15	300
Customs, Excise and Service Tax	3/10/15	500
Stamps and Registration	3/10/15	5000
Customs, Excise and Service Tax	3/10/15	1000
Municipal Services	3/10/15	500
Municipal Services	3/10/15	400
Police	3/10/15	400
Customs, Excise and Service Tax	3/10/15	500
Stamps and Registration	3/10/15	500
Commercial Tax, Sales Tax, VAT	3/10/15	500
Customs, Excise and Service Tax	3/10/15	500
Transport	3/10/15	400
Transport	3/10/15	500
Customs, Excise and Service Tax	3/10/15	500
Commercial Tax, Sales Tax, VAT	3/10/15	500
Municipal Services	3/10/15	800
Transport	3/10/15	500
Police	3/10/15	400
Commercial Tax, Sales Tax, VAT	3/10/15	500
Customs, Excise and Service Tax	3/10/15	500
Passport	3/10/15	5000
Transport	3/10/15	500
Customs, Excise and Service Tax	3/10/15	600
Transport	3/10/15	2500
Stamps and Registration	3/10/15	500
Stamps and Registration	3/10/15	500
Stamps and Registration	3/10/15	900
Customs, Excise and Service Tax	3/10/15	500
Police	3/10/15	500
Stamps and Registration	3/10/15	500
Customs, Excise and Service Tax	3/10/15	700
Customs, Excise and Service Tax	3/10/15	500
Customs, Excise and Service Tax	3/10/15	500
Municipal Services	3/10/15	500
Police	3/10/15	600
Customs, Excise and Service Tax	3/10/15	500
Customs, Excise and Service Tax	3/10/15	2000
Transport	3/10/15	500
Transport	3/10/15	500
Stamps and Registration	3/10/15	500
Customs, Excise and Service Tax	3/10/15	600
Transport	3/10/15	500
Customs, Excise and Service Tax	3/10/15	500
Commercial Tax, Sales Tax, VAT	3/10/15	800
Customs, Excise and Service Tax	3/10/15	600
Police	3/10/15	500
Transport	3/10/15	500
Transport	3/10/15	500
Customs, Excise and Service Tax	3/10/15	1500
Police	3/10/15	500
Transport	3/10/15	500
Transport	3/10/15	500
Others	3/10/15	30000
Transport	3/10/15	500
Customs, Excise and Service Tax	3/10/15	500
Transport	3/10/15	500
Commercial Tax, Sales Tax, VAT	3/10/15	500
Transport	3/10/15	400
Municipal Services	3/10/15	800
Urban Development Authorities	3/10/15	11000
Customs, Excise and Service Tax	3/10/15	100
Police	2/10/15	500
Food, Civil Supplies and Consumer Affairs	2/10/15	3000
Police	2/10/15	100
Transport	2/10/15	2000
Passport	2/10/15	80000
Municipal Services	2/10/15	10
Transport	2/10/15	500
Transport	2/10/15	500
Municipal Services	2/10/15	800
Stamps and Registration	2/10/15	5000
Police	2/10/15	500
Passport	2/10/15	200
Stamps and Registration	2/10/15	9000
Transport	2/10/15	2000
Passport	2/10/15	500
Food, Civil Supplies and Consumer Affairs	2/10/15	300
Stamps and Registration	2/10/15	2500
Police	2/10/15	200
Transport	2/10/15	900
Commercial Tax, Sales Tax, VAT	2/10/15	500
Police	2/10/15	100
Stamps and Registration	2/10/15	5000
Police	2/10/15	500
Police	2/10/15	500
Police	2/10/15	2000
Stamps and Registration	2/10/15	7500
Customs, Excise and Service Tax	2/10/15	500
Police	2/10/15	600
Police	2/10/15	200
Municipal Services	2/10/15	500
Municipal Services	2/10/15	500
Police	2/10/15	500
Stamps and Registration	2/10/15	7000
Transport	2/10/15	800
Municipal Services	2/10/15	500
Passport	2/10/15	2000
Customs, Excise and Service Tax	2/10/15	500
Police	2/10/15	500
Customs, Excise and Service Tax	2/10/15	400
Transport	2/10/15	500
Commercial Tax, Sales Tax, VAT	2/10/15	500
Food, Civil Supplies and Consumer Affairs	2/10/15	100
Customs, Excise and Service Tax	2/10/15	1000
Transport	2/10/15	1000
Police	2/10/15	200
Customs, Excise and Service Tax	2/10/15	500
Commercial Tax, Sales Tax, VAT	2/10/15	500
Transport	2/10/15	1000
Commercial Tax, Sales Tax, VAT	2/10/15	400
Customs, Excise and Service Tax	2/10/15	800
Stamps and Registration	2/10/15	15000
Food, Civil Supplies and Consumer Affairs	2/10/15	500
Transport	2/10/15	1000
Municipal Services	2/10/15	500
Commercial Tax, Sales Tax, VAT	2/10/15	500
Police	2/10/15	1500
Passport	2/10/15	1500
Railways	2/10/15	800
Police	2/10/15	5000
Customs, Excise and Service Tax	2/10/15	500
Police	2/10/15	2000
Stamps and Registration	2/10/15	10000
Customs, Excise and Service Tax	2/10/15	500
Police	2/10/15	400
Municipal Services	2/10/15	500
Commercial Tax, Sales Tax, VAT	2/10/15	500
Transport	2/10/15	900
Police	2/10/15	1500
Stamps and Registration	2/10/15	1000
Commercial Tax, Sales Tax, VAT	2/10/15	400
Transport	2/10/15	50
Commercial Tax, Sales Tax, VAT	2/10/15	500
Food, Civil Supplies and Consumer Affairs	2/10/15	500
Customs, Excise and Service Tax	2/10/15	500
Transport	2/10/15	500
Income Tax	2/10/15	500
Police	2/10/15	1000
Customs, Excise and Service Tax	2/10/15	400
Railways	2/10/15	1000
Transport	2/10/15	500
Passport	2/10/15	1800
Passport	2/10/15	500
Customs, Excise and Service Tax	2/10/15	500
Customs, Excise and Service Tax	2/10/15	400
Transport	2/10/15	1000
Police	2/10/15	400
Stamps and Registration	2/10/15	500
Passport	2/10/15	500
Commercial Tax, Sales Tax, VAT	2/10/15	400
Police	2/10/15	300
Transport	2/10/15	3000
Transport	2/10/15	500
Transport	2/10/15	1000
Customs, Excise and Service Tax	2/10/15	500
Municipal Services	2/10/15	500
Municipal Services	2/10/15	800
Transport	2/10/15	2000
Stamps and Registration	2/10/15	10000
Transport	2/10/15	1000
Stamps and Registration	2/10/15	500
Commercial Tax, Sales Tax, VAT	2/10/15	500
Municipal Services	2/10/15	500
Stamps and Registration	2/10/15	6000
Transport	2/10/15	350
Police	2/10/15	1500
Police	2/10/15	500
Municipal Services	2/10/15	500
Commercial Tax, Sales Tax, VAT	2/10/15	500
Passport	2/10/15	3000
Commercial Tax, Sales Tax, VAT	2/10/15	500
Commercial Tax, Sales Tax, VAT	2/10/15	500
Commercial Tax, Sales Tax, VAT	2/10/15	300
Police	2/10/15	2000
Customs, Excise and Service Tax	2/10/15	500
Police	2/10/15	500
Transport	2/10/15	600
Transport	2/10/15	500
Transport	2/10/15	500
Commercial Tax, Sales Tax, VAT	2/10/15	500
Police	2/10/15	600
Transport	2/10/15	500
Stamps and Registration	2/10/15	8000
Transport	2/10/15	500
Transport	2/10/15	400
Customs, Excise and Service Tax	2/10/15	2000
Transport	2/10/15	400
Transport	2/10/15	500
Transport	2/10/15	500
Transport	2/10/15	500
Customs, Excise and Service Tax	2/10/15	500
Transport	2/10/15	500
Customs, Excise and Service Tax	2/10/15	500
Customs, Excise and Service Tax	2/10/15	5000
Police	2/10/15	200
Customs, Excise and Service Tax	2/10/15	2000
Transport	2/10/15	500
Police	2/10/15	1500
Municipal Services	2/10/15	800
Passport	2/10/15	300
Customs, Excise and Service Tax	2/10/15	500
Customs, Excise and Service Tax	2/10/15	500
Transport	2/10/15	500
Customs, Excise and Service Tax	2/10/15	500
Passport	2/10/15	500
Police	2/10/15	400
Customs, Excise and Service Tax	2/10/15	1000
Passport	2/10/15	500
Transport	2/10/15	600
Police	2/10/15	500
Stamps and Registration	2/10/15	9000
Customs, Excise and Service Tax	2/10/15	500
Customs, Excise and Service Tax	2/10/15	500
Police	2/10/15	400
Stamps and Registration	2/10/15	9000
Municipal Services	2/10/15	250
Customs, Excise and Service Tax	2/10/15	500
Police	2/10/15	300
Municipal Services	2/10/15	500
Transport	2/10/15	400
Food, Civil Supplies and Consumer Affairs	2/10/15	500
Transport	2/10/15	500
Stamps and Registration	2/10/15	8000
Transport	2/10/15	300
Transport	2/10/15	200
Police	2/10/15	150
Police	2/10/15	300
Stamps and Registration	2/10/15	10000
Transport	2/10/15	800
Stamps and Registration	2/10/15	5000
Transport	2/10/15	500
Transport	2/10/15	500
Police	2/10/15	250
Transport	1/10/15	300
Stamps and Registration	1/10/15	10000
Municipal Services	1/10/15	5000
Police	1/10/15	200
Railways	1/10/15	500
Police	1/10/15	200
Police	1/10/15	300
Police	1/10/15	200
Municipal Services	1/10/15	12
Police	1/10/15	500
Police	1/10/15	300
Stamps and Registration	1/10/15	10000
Municipal Services	1/10/15	100000
Police	1/10/15	100
Others	1/10/15	500
Police	1/10/15	500
Transport	1/10/15	500
Transport	1/10/15	200
Food, Civil Supplies and Consumer Affairs	1/10/15	300
Municipal Services	1/10/15	200
Transport	1/10/15	300
Transport	1/10/15	5000
Passport	1/10/15	1000
Commercial Tax, Sales Tax, VAT	1/10/15	500
Passport	1/10/15	500
Police	1/10/15	800
Stamps and Registration	1/10/15	500
Transport	1/10/15	2000
Passport	1/10/15	500
Transport	1/10/15	2000
Customs, Excise and Service Tax	1/10/15	500
Customs, Excise and Service Tax	1/10/15	500
Commercial Tax, Sales Tax, VAT	1/10/15	500
Municipal Services	1/10/15	500
Stamps and Registration	1/10/15	2000
Passport	1/10/15	500
Commercial Tax, Sales Tax, VAT	1/10/15	500
Municipal Services	1/10/15	500
Transport	1/10/15	500
Food, Civil Supplies and Consumer Affairs	1/10/15	400
Transport	1/10/15	500
Customs, Excise and Service Tax	1/10/15	500
Transport	1/10/15	2000
Food, Civil Supplies and Consumer Affairs	1/10/15	500
Municipal Services	1/10/15	20000
Police	1/10/15	500
Transport	1/10/15	500
Transport	1/10/15	1500
Food, Civil Supplies and Consumer Affairs	1/10/15	500
Commercial Tax, Sales Tax, VAT	1/10/15	1500
Municipal Services	1/10/15	1000
Police	1/10/15	50
Municipal Services	1/10/15	500
Commercial Tax, Sales Tax, VAT	1/10/15	500
Police	1/10/15	500
Police	1/10/15	500
Passport	1/10/15	300
Transport	1/10/15	800
Customs, Excise and Service Tax	1/10/15	500
Transport	1/10/15	2500
Commercial Tax, Sales Tax, VAT	1/10/15	500
Police	1/10/15	500
Municipal Services	1/10/15	500
Municipal Services	1/10/15	500
Railways	1/10/15	400
Transport	1/10/15	500
Passport	1/10/15	500
Transport	1/10/15	2000
Transport	1/10/15	1500
Railways	1/10/15	400
Municipal Services	1/10/15	400
Police	1/10/15	500
Municipal Services	1/10/15	500
Municipal Services	1/10/15	500
Railways	1/10/15	300
Customs, Excise and Service Tax	1/10/15	500
Transport	1/10/15	500
Municipal Services	1/10/15	500
Commercial Tax, Sales Tax, VAT	1/10/15	500
Stamps and Registration	1/10/15	1000
Transport	1/10/15	500
Customs, Excise and Service Tax	1/10/15	500
Municipal Services	1/10/15	500
Transport	1/10/15	500
Commercial Tax, Sales Tax, VAT	1/10/15	300
Police	1/10/15	1000
Customs, Excise and Service Tax	1/10/15	500
Police	1/10/15	3000
Customs, Excise and Service Tax	1/10/15	1000
Police	1/10/15	150
Municipal Services	1/10/15	500
Customs, Excise and Service Tax	1/10/15	500
Railways	1/10/15	300
Municipal Services	1/10/15	200
Police	1/10/15	150
Municipal Services	1/10/15	500
Commercial Tax, Sales Tax, VAT	1/10/15	300
Others	1/10/15	250
Municipal Services	1/10/15	1
Police	1/10/15	250
Police	1/10/15	300
Transport	1/10/15	700
Stamps and Registration	1/10/15	1800
Police	1/10/15	50
Customs, Excise and Service Tax	1/10/15	2500
Railways	1/10/15	300
Passport	1/10/15	300
Transport	1/10/15	1800
Police	1/10/15	200
Transport	1/10/15	800
Commercial Tax, Sales Tax, VAT	1/10/15	300
Passport	1/10/15	500
Income Tax	1/10/15	450
Commercial Tax, Sales Tax, VAT	1/10/15	450
Police	1/10/15	150
Railways	1/10/15	500
Police	1/10/15	200
Stamps and Registration	1/10/15	500
Customs, Excise and Service Tax	1/10/15	1000
Police	1/10/15	300
Police	1/10/15	200
Municipal Services	1/10/15	9
Stamps and Registration	1/10/15	700
Passport	1/10/15	2000
Customs, Excise and Service Tax	1/10/15	700
Commercial Tax, Sales Tax, VAT	1/10/15	500
Transport	1/10/15	500
Others	1/10/15	100
Transport	1/10/15	500
Municipal Services	1/10/15	500
Customs, Excise and Service Tax	1/10/15	500
Transport	1/10/15	500
Stamps and Registration	1/10/15	10000
Customs, Excise and Service Tax	1/10/15	500
Municipal Services	1/10/15	1000
Transport	1/10/15	600
Customs, Excise and Service Tax	1/10/15	1200
Police	1/10/15	250
Stamps and Registration	1/10/15	500
Others	1/10/15	200
Passport	1/10/15	500
Municipal Services	30/9/15	75000
Police	30/9/15	100
Police	30/9/15	100
Passport	30/9/15	900
Food, Civil Supplies and Consumer Affairs	30/9/15	800
Transport	30/9/15	600
Police	30/9/15	700
Transport	30/9/15	800
Railways	30/9/15	250
Transport	30/9/15	900
Passport	30/9/15	900
Transport	30/9/15	800
Income Tax	30/9/15	500
Income Tax	30/9/15	900
Police	30/9/15	800
Railways	30/9/15	4000
Stamps and Registration	30/9/15	1600
Stamps and Registration	30/9/15	2000
Customs, Excise and Service Tax	30/9/15	800
Others	30/9/15	800
Passport	30/9/15	490
Transport	30/9/15	1500
Passport	30/9/15	460
Stamps and Registration	30/9/15	700
Passport	30/9/15	800
Passport	30/9/15	900
Transport	30/9/15	800
Transport	30/9/15	600
Income Tax	30/9/15	900
Railways	30/9/15	450
Stamps and Registration	30/9/15	600
Transport	30/9/15	3000
Passport	30/9/15	800
Passport	30/9/15	600
Police	30/9/15	150
Commercial Tax, Sales Tax, VAT	30/9/15	700
Others	30/9/15	900
Police	30/9/15	900
Police	30/9/15	150
Municipal Services	30/9/15	800
Railways	30/9/15	500
Municipal Services	30/9/15	700
Transport	30/9/15	700
Food, Civil Supplies and Consumer Affairs	30/9/15	900
Police	30/9/15	900
Transport	30/9/15	800
Commercial Tax, Sales Tax, VAT	30/9/15	600
Municipal Services	30/9/15	1000
Transport	30/9/15	900
Transport	30/9/15	1000
Transport	30/9/15	600
Stamps and Registration	30/9/15	2000
Municipal Services	30/9/15	500
Stamps and Registration	30/9/15	700
Municipal Services	30/9/15	700
Passport	30/9/15	800
Transport	30/9/15	2000
Police	30/9/15	2500
Customs, Excise and Service Tax	30/9/15	600
Passport	30/9/15	1500
Customs, Excise and Service Tax	30/9/15	900
Municipal Services	30/9/15	2000
Customs, Excise and Service Tax	30/9/15	900
Passport	30/9/15	1000
Police	30/9/15	1500
Customs, Excise and Service Tax	30/9/15	700
Customs, Excise and Service Tax	30/9/15	500
Police	30/9/15	150
Police	30/9/15	1500
Stamps and Registration	30/9/15	500
Customs, Excise and Service Tax	30/9/15	600
Customs, Excise and Service Tax	30/9/15	1000
Stamps and Registration	30/9/15	500
Police	30/9/15	200
Transport	30/9/15	800
Food, Civil Supplies and Consumer Affairs	30/9/15	700
Police	30/9/15	700
Food, Civil Supplies and Consumer Affairs	30/9/15	990
Police	30/9/15	1000
Others	30/9/15	900
Stamps and Registration	30/9/15	700
Passport	30/9/15	900
Passport	30/9/15	900
Customs, Excise and Service Tax	30/9/15	800
Customs, Excise and Service Tax	30/9/15	700
Passport	30/9/15	800
Food, Civil Supplies and Consumer Affairs	30/9/15	900
Food, Civil Supplies and Consumer Affairs	30/9/15	900
Transport	30/9/15	900
Municipal Services	30/9/15	900
Police	30/9/15	2000
Stamps and Registration	30/9/15	900
Food, Civil Supplies and Consumer Affairs	30/9/15	900
Transport	30/9/15	500
Police	30/9/15	900
Municipal Services	30/9/15	900
Police	30/9/15	900
Passport	30/9/15	800
Transport	30/9/15	800
Police	30/9/15	400
Stamps and Registration	30/9/15	900
Transport	30/9/15	900
Passport	30/9/15	900
Passport	30/9/15	900
Transport	30/9/15	900
Police	30/9/15	400
Income Tax	30/9/15	900
Stamps and Registration	30/9/15	900
Police	30/9/15	1000
Transport	30/9/15	900
Commercial Tax, Sales Tax, VAT	30/9/15	900
Transport	30/9/15	900
Police	30/9/15	500
Commercial Tax, Sales Tax, VAT	30/9/15	900
Customs, Excise and Service Tax	30/9/15	600
Customs, Excise and Service Tax	30/9/15	900
Police	30/9/15	800
Customs, Excise and Service Tax	30/9/15	900
Commercial Tax, Sales Tax, VAT	30/9/15	900
Transport	30/9/15	500
Customs, Excise and Service Tax	30/9/15	800
Stamps and Registration	30/9/15	900
Stamps and Registration	30/9/15	900
Customs, Excise and Service Tax	30/9/15	900
Commercial Tax, Sales Tax, VAT	30/9/15	900
Municipal Services	30/9/15	800
Passport	30/9/15	900
Police	30/9/15	900
Customs, Excise and Service Tax	30/9/15	900
Food, Civil Supplies and Consumer Affairs	30/9/15	900
Passport	30/9/15	800
Customs, Excise and Service Tax	30/9/15	700
Commercial Tax, Sales Tax, VAT	30/9/15	1000
Transport	30/9/15	500
Food, Civil Supplies and Consumer Affairs	30/9/15	900
Transport	30/9/15	800
Police	30/9/15	900
Passport	30/9/15	900
Customs, Excise and Service Tax	30/9/15	600
Customs, Excise and Service Tax	30/9/15	500
Passport	30/9/15	900
Customs, Excise and Service Tax	30/9/15	900
Commercial Tax, Sales Tax, VAT	30/9/15	500
Commercial Tax, Sales Tax, VAT	30/9/15	800
Customs, Excise and Service Tax	30/9/15	600
Passport	30/9/15	350
Transport	30/9/15	700
Transport	30/9/15	700
Police	30/9/15	1000
Police	30/9/15	900
Customs, Excise and Service Tax	30/9/15	600
Transport	30/9/15	700
Municipal Services	30/9/15	900
Police	30/9/15	300
Passport	30/9/15	1000
Police	30/9/15	6000
Municipal Services	30/9/15	250
Customs, Excise and Service Tax	30/9/15	500
Railways	30/9/15	900
Stamps and Registration	30/9/15	780
Stamps and Registration	30/9/15	7800
Customs, Excise and Service Tax	30/9/15	600
Transport	30/9/15	6000
Food, Civil Supplies and Consumer Affairs	30/9/15	750
Police	30/9/15	100000
Transport	30/9/15	6000
Transport	30/9/15	6000
Police	30/9/15	5000
Transport	30/9/15	6000
Passport	30/9/15	5000
Customs, Excise and Service Tax	30/9/15	400
Passport	30/9/15	5000
Commercial Tax, Sales Tax, VAT	30/9/15	500
Transport	30/9/15	700
Municipal Services	30/9/15	700
Others	30/9/15	4000
Police	30/9/15	1000
Police	30/9/15	1200
Police	30/9/15	15000
Police	30/9/15	1000
Transport	30/9/15	4587
Transport	30/9/15	5000
Commercial Tax, Sales Tax, VAT	30/9/15	250
Others	30/9/15	8000
Stamps and Registration	30/9/15	10000
Police	30/9/15	450
Others	30/9/15	500
Police	30/9/15	500
Customs, Excise and Service Tax	30/9/15	2000
Police	30/9/15	500
Customs, Excise and Service Tax	30/9/15	600
Commercial Tax, Sales Tax, VAT	30/9/15	500
Police	30/9/15	500
Police	30/9/15	1000
Police	30/9/15	5000
Police	30/9/15	500
Police	30/9/15	2000
Police	30/9/15	1200
Customs, Excise and Service Tax	29/9/15	10000
Police	29/9/15	9500
Police	29/9/15	400
Police	29/9/15	100
Transport	29/9/15	1100
Transport	29/9/15	700
Income Tax	29/9/15	132132
Police	29/9/15	100
Others	29/9/15	20
Police	29/9/15	1000
Stamps and Registration	29/9/15	500
Transport	29/9/15	900
Commercial Tax, Sales Tax, VAT	29/9/15	900
Stamps and Registration	29/9/15	800
Municipal Services	29/9/15	900
Stamps and Registration	29/9/15	900
Others	29/9/15	900
Food, Civil Supplies and Consumer Affairs	29/9/15	900
Transport	29/9/15	2000
Customs, Excise and Service Tax	29/9/15	900
Passport	29/9/15	900
Customs, Excise and Service Tax	29/9/15	700
Police	29/9/15	2000
Stamps and Registration	29/9/15	600
Customs, Excise and Service Tax	29/9/15	800
Police	29/9/15	450
Transport	29/9/15	800
Passport	29/9/15	700
Passport	29/9/15	600
Stamps and Registration	29/9/15	800
Food, Civil Supplies and Consumer Affairs	29/9/15	700
Commercial Tax, Sales Tax, VAT	29/9/15	5000
Others	29/9/15	1
Transport	29/9/15	5000
Passport	29/9/15	300
Municipal Services	29/9/15	2000
Passport	29/9/15	800
Food, Civil Supplies and Consumer Affairs	29/9/15	900
Others	29/9/15	600
Stamps and Registration	29/9/15	700
Food, Civil Supplies and Consumer Affairs	29/9/15	900
Customs, Excise and Service Tax	29/9/15	400
Police	29/9/15	600
Commercial Tax, Sales Tax, VAT	29/9/15	5000
Passport	29/9/15	800
Police	29/9/15	3000
Transport	29/9/15	1000
Others	29/9/15	1000
Stamps and Registration	29/9/15	1000
Police	29/9/15	900
Stamps and Registration	29/9/15	2000
Commercial Tax, Sales Tax, VAT	29/9/15	1000
Transport	29/9/15	600
Police	29/9/15	900
Transport	29/9/15	900
Passport	29/9/15	800
Police	29/9/15	700
Passport	29/9/15	500
Passport	29/9/15	1000
Transport	29/9/15	900
Passport	29/9/15	800
Transport	29/9/15	1000
Food, Civil Supplies and Consumer Affairs	29/9/15	900
Transport	29/9/15	900
Transport	29/9/15	700
Food, Civil Supplies and Consumer Affairs	29/9/15	600
Commercial Tax, Sales Tax, VAT	29/9/15	5000
Food, Civil Supplies and Consumer Affairs	29/9/15	800
Municipal Services	29/9/15	500
Transport	29/9/15	900
Transport	29/9/15	900
Commercial Tax, Sales Tax, VAT	29/9/15	600
Municipal Services	29/9/15	700
Stamps and Registration	29/9/15	900
Transport	29/9/15	800
Commercial Tax, Sales Tax, VAT	29/9/15	900
Commercial Tax, Sales Tax, VAT	29/9/15	500
Customs, Excise and Service Tax	29/9/15	1500
Stamps and Registration	29/9/15	600
Customs, Excise and Service Tax	29/9/15	800
Transport	29/9/15	600
Police	29/9/15	500
Police	29/9/15	10000
Customs, Excise and Service Tax	29/9/15	600
Police	29/9/15	1500
Transport	29/9/15	3500
Police	29/9/15	5000
Municipal Services	29/9/15	700
Police	29/9/15	800000
Transport	29/9/15	500
Customs, Excise and Service Tax	29/9/15	600
Transport	29/9/15	1000
Customs, Excise and Service Tax	29/9/15	500
Stamps and Registration	29/9/15	5000
Food, Civil Supplies and Consumer Affairs	29/9/15	600
Transport	29/9/15	500
Transport	29/9/15	700
Others	29/9/15	100
Police	29/9/15	8000
Police	29/9/15	300
Police	29/9/15	300
Police	29/9/15	500
Police	29/9/15	100
Transport	29/9/15	1000
Transport	29/9/15	600
Municipal Services	29/9/15	100
Commercial Tax, Sales Tax, VAT	29/9/15	500
Stamps and Registration	29/9/15	500
Stamps and Registration	29/9/15	4000
Customs, Excise and Service Tax	29/9/15	600
Food, Civil Supplies and Consumer Affairs	29/9/15	800
Stamps and Registration	29/9/15	450
Others	29/9/15	900
Stamps and Registration	29/9/15	1200
Police	29/9/15	100
Transport	29/9/15	600
Stamps and Registration	29/9/15	700
Passport	29/9/15	300
Stamps and Registration	29/9/15	800
Transport	29/9/15	900
Police	29/9/15	1000
Police	29/9/15	50
Transport	29/9/15	800
Others	29/9/15	500
Stamps and Registration	29/9/15	700
Others	29/9/15	800
Food, Civil Supplies and Consumer Affairs	29/9/15	600
Passport	29/9/15	800
Others	29/9/15	900
Transport	29/9/15	500
Transport	29/9/15	900
Customs, Excise and Service Tax	29/9/15	1800
Police	29/9/15	700
Police	29/9/15	700
Customs, Excise and Service Tax	29/9/15	500
Passport	29/9/15	900
Transport	29/9/15	500
Transport	29/9/15	580
Commercial Tax, Sales Tax, VAT	29/9/15	7000
Police	29/9/15	500
Passport	29/9/15	800
Stamps and Registration	29/9/15	5000
Transport	29/9/15	500
Food, Civil Supplies and Consumer Affairs	29/9/15	900
Railways	29/9/15	700
Police	29/9/15	800
Transport	29/9/15	900
Municipal Services	29/9/15	500
Customs, Excise and Service Tax	29/9/15	600
Transport	29/9/15	700
Stamps and Registration	29/9/15	900
Others	29/9/15	5000
Commercial Tax, Sales Tax, VAT	29/9/15	500
Stamps and Registration	29/9/15	800
Police	29/9/15	900
Police	29/9/15	800
Food, Civil Supplies and Consumer Affairs	29/9/15	800
Police	29/9/15	700
Police	29/9/15	900
Customs, Excise and Service Tax	29/9/15	1500
Food, Civil Supplies and Consumer Affairs	29/9/15	700
Railways	29/9/15	900
Commercial Tax, Sales Tax, VAT	29/9/15	500
Police	29/9/15	1500
Customs, Excise and Service Tax	29/9/15	600
Transport	29/9/15	1200
Food, Civil Supplies and Consumer Affairs	29/9/15	1500
Transport	29/9/15	500
Railways	29/9/15	600
Customs, Excise and Service Tax	29/9/15	3500
Stamps and Registration	29/9/15	1000
Stamps and Registration	29/9/15	900
Commercial Tax, Sales Tax, VAT	29/9/15	525
Income Tax	29/9/15	700
Passport	29/9/15	800
Transport	29/9/15	500
Police	29/9/15	150
Stamps and Registration	29/9/15	800
Transport	29/9/15	900
Stamps and Registration	29/9/15	900
Stamps and Registration	29/9/15	700
Stamps and Registration	29/9/15	500
Commercial Tax, Sales Tax, VAT	29/9/15	500
Police	29/9/15	600
Police	29/9/15	800
Passport	29/9/15	900
Police	29/9/15	250
Food, Civil Supplies and Consumer Affairs	29/9/15	700
Police	29/9/15	800
Police	29/9/15	2700
Passport	29/9/15	900
Transport	29/9/15	800
Commercial Tax, Sales Tax, VAT	29/9/15	500
Police	29/9/15	600
Transport	29/9/15	500
Transport	29/9/15	900
Railways	29/9/15	400
Customs, Excise and Service Tax	29/9/15	700
Police	29/9/15	500
Police	29/9/15	1000
Stamps and Registration	29/9/15	900
Others	28/9/15	200
Stamps and Registration	28/9/15	4500
Police	28/9/15	200
Railways	28/9/15	400
Commercial Tax, Sales Tax, VAT	28/9/15	500
Police	28/9/15	250
Others	28/9/15	350
Customs, Excise and Service Tax	28/9/15	3500
Municipal Services	28/9/15	300
Stamps and Registration	28/9/15	7000
Customs, Excise and Service Tax	28/9/15	900
Stamps and Registration	28/9/15	450
Others	28/9/15	980
Customs, Excise and Service Tax	28/9/15	4500
Customs, Excise and Service Tax	28/9/15	458
Municipal Services	28/9/15	900
Commercial Tax, Sales Tax, VAT	28/9/15	800
Stamps and Registration	28/9/15	900000
Commercial Tax, Sales Tax, VAT	28/9/15	300
Passport	28/9/15	7000
Customs, Excise and Service Tax	28/9/15	500
Police	28/9/15	7000
Stamps and Registration	28/9/15	1548
Others	28/9/15	7000
Passport	28/9/15	700
Passport	28/9/15	5000
Passport	28/9/15	1000
Railways	28/9/15	200
Passport	28/9/15	500
Income Tax	28/9/15	500
Stamps and Registration	28/9/15	500000
Stamps and Registration	28/9/15	50000
Police	28/9/15	100
Food, Civil Supplies and Consumer Affairs	28/9/15	800
Transport	28/9/15	2500
Others	28/9/15	100
Police	28/9/15	200
Municipal Services	28/9/15	600
Passport	28/9/15	500
Railways	28/9/15	500
Municipal Services	28/9/15	499
Municipal Services	28/9/15	300
Stamps and Registration	28/9/15	10000
Customs, Excise and Service Tax	28/9/15	1500
Transport	28/9/15	5000
Income Tax	28/9/15	400
Municipal Services	28/9/15	75756
Police	28/9/15	200
Passport	28/9/15	100
Commercial Tax, Sales Tax, VAT	28/9/15	800
Customs, Excise and Service Tax	28/9/15	5000
Police	28/9/15	200
Passport	28/9/15	2000
Transport	28/9/15	800
Railways	28/9/15	4700
Stamps and Registration	28/9/15	500
Others	28/9/15	500
Transport	28/9/15	7500
Passport	28/9/15	457
Passport	28/9/15	457
Stamps and Registration	28/9/15	4587
Police	28/9/15	457
Police	28/9/15	458
Stamps and Registration	28/9/15	4500
Stamps and Registration	28/9/15	500
Customs, Excise and Service Tax	28/9/15	125
Passport	28/9/15	2000
Others	28/9/15	458
Transport	28/9/15	154
Customs, Excise and Service Tax	28/9/15	1500
Customs, Excise and Service Tax	28/9/15	1
Food, Civil Supplies and Consumer Affairs	28/9/15	458
Passport	28/9/15	458
Stamps and Registration	28/9/15	782
Transport	28/9/15	154
Stamps and Registration	28/9/15	1450
Food, Civil Supplies and Consumer Affairs	28/9/15	1450
Transport	28/9/15	1500
Customs, Excise and Service Tax	28/9/15	456
Stamps and Registration	28/9/15	7800
Stamps and Registration	28/9/15	4780
Police	28/9/15	1450
Police	28/9/15	1450
Customs, Excise and Service Tax	28/9/15	500
Police	28/9/15	5000
Passport	28/9/15	145
Police	28/9/15	480
Income Tax	28/9/15	200
Others	28/9/15	500
Food, Civil Supplies and Consumer Affairs	28/9/15	980
Passport	28/9/15	480
Police	28/9/15	900
Passport	28/9/15	145
Transport	28/9/15	400
Police	28/9/15	890
Police	28/9/15	4500
Police	28/9/15	150
Municipal Services	28/9/15	600
Municipal Services	28/9/15	1000
Passport	28/9/15	600
Commercial Tax, Sales Tax, VAT	28/9/15	400
Police	28/9/15	500
Customs, Excise and Service Tax	28/9/15	600
Passport	28/9/15	900
Transport	28/9/15	500
Stamps and Registration	28/9/15	400
Police	28/9/15	4500
Food, Civil Supplies and Consumer Affairs	28/9/15	150
Stamps and Registration	28/9/15	1500
Municipal Services	28/9/15	5000
Stamps and Registration	28/9/15	500
Transport	28/9/15	600
Passport	28/9/15	1200
Transport	28/9/15	900
Customs, Excise and Service Tax	28/9/15	500
Police	28/9/15	900
Passport	28/9/15	700
Others	28/9/15	400
Transport	28/9/15	600
Passport	28/9/15	500
Railways	28/9/15	150
Police	28/9/15	800
Income Tax	28/9/15	150
Transport	28/9/15	700
Police	28/9/15	2000
Stamps and Registration	28/9/15	900
Police	28/9/15	500
Police	28/9/15	600
Others	28/9/15	100
Transport	28/9/15	500
Police	28/9/15	500
Commercial Tax, Sales Tax, VAT	28/9/15	800
Police	28/9/15	1400
Police	28/9/15	600
Police	28/9/15	1500
Transport	28/9/15	700
Food, Civil Supplies and Consumer Affairs	28/9/15	150
Customs, Excise and Service Tax	28/9/15	500
Customs, Excise and Service Tax	28/9/15	500
Others	28/9/15	500
Stamps and Registration	28/9/15	800
Police	28/9/15	500
Others	28/9/15	900
Police	28/9/15	1500
Customs, Excise and Service Tax	28/9/15	1500
Police	28/9/15	7800
Commercial Tax, Sales Tax, VAT	28/9/15	4500
Transport	28/9/15	700
Others	28/9/15	900
Railways	28/9/15	1000
Transport	28/9/15	400
Police	28/9/15	1450
Stamps and Registration	28/9/15	1400
Others	28/9/15	900
Stamps and Registration	28/9/15	10000
Transport	28/9/15	5000
Passport	28/9/15	900
Transport	28/9/15	800
Railways	28/9/15	700
Police	28/9/15	700
Police	28/9/15	200
Passport	28/9/15	1000
Commercial Tax, Sales Tax, VAT	28/9/15	1200
Passport	28/9/15	800
Others	28/9/15	2000
Passport	28/9/15	900
Police	28/9/15	7800
Food, Civil Supplies and Consumer Affairs	28/9/15	1450
Railways	28/9/15	800
Stamps and Registration	28/9/15	500
Transport	28/9/15	5000
Stamps and Registration	28/9/15	1400
Passport	28/9/15	2000
Stamps and Registration	28/9/15	5000
Stamps and Registration	28/9/15	400
Police	28/9/15	1520
Transport	28/9/15	500
Police	28/9/15	500
Food, Civil Supplies and Consumer Affairs	28/9/15	100
Municipal Services	28/9/15	500
Passport	28/9/15	500
Municipal Services	28/9/15	7777
Municipal Services	28/9/15	1000
Commercial Tax, Sales Tax, VAT	28/9/15	500
Transport	28/9/15	5000
Stamps and Registration	28/9/15	5000
Police	28/9/15	500
Others	28/9/15	3000
Public Works Department	28/9/15	1000
Commercial Tax, Sales Tax, VAT	28/9/15	200
Others	27/9/15	200
Municipal Services	27/9/15	700
Transport	27/9/15	1000
Transport	27/9/15	1500
Transport	27/9/15	33
Food, Civil Supplies and Consumer Affairs	27/9/15	500
Stamps and Registration	27/9/15	500
Passport	27/9/15	800
Income Tax	27/9/15	400
Police	27/9/15	100
Railways	27/9/15	100
Police	27/9/15	50
Commercial Tax, Sales Tax, VAT	27/9/15	2500
[truncated: 36,525 more rows]
